# Supplementary material for: Integrative Analysis of Iso-Seq and RNA-Seq Identifies Key Genes Related to Fatty Acid Biosynthesis and High-Altitude Stress Adaptation in Paeonia delavayi
Source: Genes (Basel). 2025 Jul 30;16(8):919. doi: 10.3390/genes16080919 (PMC12385284; doi:10.3390/genes16080919)
Supplement: Supplementary file 1 [file genes-16-00919-s001.zip]

Archive with 5 entries (3 files):
- Supplementary files/
- Supplementary files/Supplementary figure/
- Supplementary files/Supplementary figure/Figure S1.pdf
- Supplementary files/Supplementary figure/Figure S2.pdf
- Supplementary files/Supplementary Table.pdf
